# Supplementary material for: Polyelectrolyte Functionalisation of Track Etched Membranes: Towards Charge-Tuneable Adsorber Materials
Source: Membranes (Basel). 2021 Jul 6;11(7):509. doi: 10.3390/membranes11070509 (PMC8304886; doi:10.3390/membranes11070509)
Supplement: Supplementary file 1 [file membranes-11-00509-s001.zip]

Archive with 1 entries (1 files):
- membranes-1286093-supplementary.pdf
